# Supplementary material for: Pyridazinone Derivatives Limit Osteosarcoma-Cells Growth In Vitro and In Vivo
Source: Cancers (Basel). 2021 Nov 28;13(23):5992. doi: 10.3390/cancers13235992 (PMC8656549; doi:10.3390/cancers13235992)
Supplement: Supplementary file 1 [file cancers-13-05992-s001.zip]

Archive with 1 entries (1 files):
- cancers-1443973-supplementary.pdf
